# Supplementary material for: What Is Intensity and How Can It Benefit Exercise Intervention in People With Stroke? A Rapid Review
Source: Front Rehabil Sci. 2021 Sep 21;2:722668. doi: 10.3389/fresc.2021.722668 (PMC9397782; doi:10.3389/fresc.2021.722668)
Supplement: Supplementary file 1 [file Table_1.XLSX]

## Sheet: Sheet1
	Scoring is		yes	No	cant tell	comments
	Journal information							Screening		Qualatative					Quantatative RCT trials					Quantatative non RCT					Qunatatative descriptive					Mixed methods
	Ref number	Authour	Paper name	Journal	Date	Location	Commnets	Are there clear research questions?	Do the collected data allow to address the research questions?	Is the qualitative approach appropriate to answer the research question?	Are the qualitative data collection methods adequate to address the research question?	Are the findings adequately derived from the data?	Is the interpretation of results sufficiently substantiated by data?	Is there coherence between qualitative data sources, collection, analysis and interpretation?	Is randomization appropriately performed?	Are the groups comparable at baseline?	Are there complete outcome data?	Are outcome assessors blinded to the intervention provided?	Did the participants adhere to the assigned intervention?	Are the participants representative of the target population?	Are measurements appropriate regarding both the outcome and intervention (or exposure)?	Are there complete outcome data?	Are the confounders accounted for in the design and analysis?	During the study period, is the intervention administered (or exposure occurred) as intended?	Is the sampling strategy relevant to address the research question?	Is the sample representative of the target population?	Are the measurements appropriate?	Is the risk of nonresponse bias low?	Is the statistical analysis appropriate to answer the research question?	Is there an adequate rationale for using a mixed methods design to address the research question?	Are the different components of the study effectively integrated to answer the research question?	Are the outputs of the integration of qualitative and quantitative components adequately interpreted?	Are divergences and inconsistencies between quantitative and qualitative results adequately addressed?	Do the different components of the study adhere to the quality criteria of each tradition of the methods involved?
	1	Aaron et al	Fesability of single session high intensity	Topics in troke research	2018	US	Quant Non RCT	Y	Y											yes	yes	yes	yes	yes
	2	Abraha et al	A bout of high intesnity interval training	Frontiers in Physiology	2018	Canada	Quant RCT	y	y						yes	yes	yes	cant tell	yes
	3	Boyne et al	Within-session responses to high intesnity	Clinical Sciences	2015	US	Quant Non RCT	y	y											yes	yes	yes	unclear	yes
	4	Crozier et al	High intesnity interval training after stroke	Neurorehabilitation and neural repair	2018	Canada	Qualatative review	y	y	y	y	y	y	y
	5	Daniel et al	Preliminary safety analysis of High intensity interval training (HIIT) in persons with chronic stroke	Appied physiology, Nutrition and Metabolism	2016	US	Quantatative non RCT	yes	yes											yes	yes	yes	yes	yes
	6	Gjellesvik et al	Effects og high intesnity interval training after stroke	Archives of physical medicine and rehabilitation	2020	Norway	Quant RCT	y	y						yes	yes	yes	yes	yes
	7	Hogg et al	High intensity arm resistance training does not lead to beter outcomes that low intensity	Journal of rehabilitation medicine	2020	Germany	Quant RCT	y	y						yes	yes	yes	yes	yes
	8	Krawcyk et al	Effect of home based high intensity interval training in patinet with lacular stroke	Frontiers in Neurology	2019	Denmark	Quant RCT	y	y						yes	yes	yes	yes	yes
	9	Leggy et al	Alterations in aerobic exercise performacne and gait economy following high	Journal neurological physical therapy	2016	US	Quant RCT	y	y						yes	yes	yes	yes	yes
	10	Li et al	A short bout of high intensity exercise alters ipsilesional motor cortical extitability post stroke	Topics in Stroke Rehabilitation	2019	US	Quantatative non RCT	yes	yes											yes	yes	yes	yes	yes
	11	Luo et al	Effects of high intensity exercise on cardiovascular fitness in stroke	Annals of Physical and rehabilitation medicine	2020	China	Qualatative review S and M	y	y	yes	yes	yes	yes	yes
	12	Madhavan et al	Effects of single session of high intesnty interval treadmil training on cortical excitability	Journal of neural plasticity	2016	US	Quant non-RCT	yes	yes											Yes	Yes	yes	yes	yes
	13	Madhaven et al	Effects of High intesnity speed based treadmill training on ambulatory function in people with chronic stroke: A preliminary study with long term follow up	scientific reports	2018	US	Quantatitive Non- RCT	yes	yes											yes	yes	yes	yes	yes
	14	Mahtani et al	Altered saggital and frontal plane kinematics following high intensity stepping training versus conventional intervntions in sub acute stroke	Physical Therapy	2017	US	Quantatative RCT	yes	yes											yes	yes	yes	partial	yes
	15	Munari et al	High Intensinty treatmill training improves gait ability, VO2 and cost of walking in stroke survivors: preliminary results of a poliot RCT	European Journal of physical and rehabilitation medicine	2018	Italy	Quantatative RCT	yes	yes											yes	yes	yes	yes	yes
	16	Nepveu et al	A singe bout of High Intesnity Interval training improved motor skill retention in indivdiuals with stroke	Neurorehabilitation and neural repair	2017	US	Quantatative non RCT	yes	yes											Yes	yes	no	not sure	yes
	17	Urbin et al	High Intensity unilateral restistance training of a non-peritic muscle group increases active range of motion in severely paretic upper extremity muscle group after stroke	Frontiers in neurology	2015	US	Quantatative non RCT	yes	yes											yes	yes	yes	yes	yes
